# Supplementary material for: Description of New and Amended Clades of the Genus Photobacterium
Source: Microorganisms. 2018 Mar 12;6(1):24. doi: 10.3390/microorganisms6010024 (PMC5874638; doi:10.3390/microorganisms6010024)
Supplement: Supplementary File 1 [file microorganisms-06-00024-s001.zip]

Archive with 8 entries (7 files):
- microorganisms-267692-supplementary/
- microorganisms-267692-supplementary/SFigureS1.pdf
- microorganisms-267692-supplementary/SFigureS2.pdf
- microorganisms-267692-supplementary/SFigureS3.pdf
- microorganisms-267692-supplementary/SFigureS4.pdf
- microorganisms-267692-supplementary/Supplementary Table S1rev.pdf
- microorganisms-267692-supplementary/Supplementary Table S2.pdf
- microorganisms-267692-supplementary/Supplementary Table S3rev.pdf
